# Supplementary material for: Immersive virtual reality for older adults with mild cognitive impairment, dementia, or cognitive frailty: a systematic review and narrative synthesis (2019–2025)
Source: BMC Geriatr. 2026 Jan 13;26:189. doi: 10.1186/s12877-025-06957-8 (PMC12888722; doi:10.1186/s12877-025-06957-8)
Supplement: Supplementary file 3 — Supplementary Material 3 [file 12877_2025_6957_MOESM3_ESM.csv]

longDBName	shortDBName	an	title	abstract	publicationDate	contributors	docTypes	pubTypes	coverDate	peerReviewed	source	subjects	isiType	doids	isbns	issns	publisherLocations	identifiers	isOpenAccess	bookEdition	language	publisher	pageEnd	pageStart	pageCount	volume	issue	doi	notes	mid	degreeLevel	plink
MEDLINE	cmedm	40783531	Detection of mild cognitive impairment using a virtual reality-based stroop task: a cross-sectional study of embodied behavioral markers.	Declarations. Ethics approval and consent to participate: The study was approved by the Institutional Review Board of Soonchunhyang University (IRB No. 202306-SB-070). All the participants signed an informed consent prior to the start of the study. Consent for publication: Not applicable. Competing interests: The authors declare no competing interests.	20250809	Park, Jin-Hyuck	Clinical Study ; Journal Article	Journal Article ; Academic Journal	2025 Aug 09	true	Journal of neuroengineering and rehabilitation	Cognitive Dysfunction diagnosis ; Cognitive Dysfunction psychology ; Stroop Test ; Virtual Reality ; Aged ; Aged, 80 and over ; Female ; Humans ; Male ; Middle Aged ; Cross-Sectional Studies ; Executive Function physiology	JOUR			1743-0003 ; Electronic	England				eng	BioMed Central		176		22	1	10.1186/s12984-025-01714-9		101232233		https://research.ebsco.com/linkprocessor/plink?id=23df5f5f-a0c3-34d2-8974-bb24e1aa5438
MEDLINE	cmedm	40807152	Gaming Against Frailty: Effects of Virtual Reality-Based Training on Postural Control, Mobility, and Fear of Falling Among Frail Older Adults.	<b>Background/Objectives:</b> Frailty is a prevalent geriatric syndrome associated with impaired postural control and elevated fall risk. Although conventional exercise is a core strategy for frailty management, adherence remains limited. Virtual reality (VR)-based interventions have emerged as potentially engaging alternatives, but their effects on objective postural control and task-specific co…	20250806	Alhasan, Hammad S ; Alshehri, Mansour Abdullah	Journal Article	Journal Article ; Academic Journal	2025 Aug 06	true	Journal of clinical medicine		JOUR			2077-0383 ; Print	Switzerland				eng	MDPI AG				14	15	10.3390/jcm14155531		101606588		https://research.ebsco.com/linkprocessor/plink?id=5744e3cc-1024-3fb3-8dc1-7004d298fe76
MEDLINE	cmedm	40551196	Effect of virtual reality training on dual-task performance in older adults: a systematic review and meta-analysis.	Declarations. Ethics approval and consent to participate: Not applicable. Consent for publication: All authors have approved this manuscript for publication. This manuscript has not previously been published and is nor pending publication elsewhere. Competing interests: The authors declare no competing interests.	20250624	Wei, Xiaoyu ; Huang, Chun ; Ding, Xinyue ; Zhou, Zhining ; Zhang, Yufeng ; Feng, Xiaofan ; Zheng, Suwang ; Li, Tingting ; Lü, Jiaojiao	Journal Article ; Systematic Review ; Meta-Analysis ; Review	Journal Article ; Academic Journal	2025 Jun 24	true	Journal of neuroengineering and rehabilitation	Virtual Reality ; Psychomotor Performance physiology ; Humans ; Aged ; Randomized Controlled Trials as Topic ; Gait physiology	JOUR			1743-0003 ; Electronic	England				eng	BioMed Central		141		22	1	10.1186/s12984-025-01675-z		101232233		https://research.ebsco.com/linkprocessor/plink?id=79a0d158-ab8b-3c84-87c0-c2fb8940e4ab
MEDLINE	cmedm	40250092	Effects of virtual reality cognitive training on executive function and prospective memory in Parkinson's disease and healthy aging.	Declaration of competing interest AA has received compensation for consultancy and speaker related activities from UCB, Boehringer Ingelheim, Britannia, AbbVie, Kyowa Kirin, Zambon, Bial, Neuroderm, Theravance Biopharma, Roche; he receives research support from Chiesi Pharmaceuticals, Lundbeck, Cariparo Foundation. He serves as consultant for Boehringer–Ingelheim for legal cases on pathological g…	20250615	Fiorenzato, Eleonora ; Zabberoni, Silvia ; De Simone, Maria Stefania ; Costa, Alberto ; Tieri, Gaetano ; Taglieri, Sara ; Peppe, Antonella ; Carlesimo, Giovanni Augusto ; Caltagirone, Carlo ; Antonini, Angelo ; Cona, Giorgia	Journal Article ; Randomized Controlled Trial ; Multicenter Study	Journal Article ; Academic Journal	2025 Jun 15	true	Journal of the neurological sciences	Executive Function physiology ; Parkinson Disease psychology ; Parkinson Disease complications ; Parkinson Disease rehabilitation ; Parkinson Disease therapy ; Cognitive Dysfunction rehabilitation ; Cognitive Dysfunction therapy ; Cognitive Dysfunction psychology ; Virtual Reality ; Memory, Episodic ; Healthy Aging psychology ; Cognitive Behavioral Therapy methods ; Humans ; Male ; Aged ; Female …	JOUR			1878-5883 ; Electronic	Netherlands				eng	Elsevier		123507		473		10.1016/j.jns.2025.123507		0375403		https://research.ebsco.com/linkprocessor/plink?id=2d3670b7-2bae-314c-8b3c-2ef3d028284b
MEDLINE	cmedm	40266568	Virtual reality as a complementary therapy in the rehabilitation of balance and gait disorders in patients with mild cognitive impairment and Alzheimer's disease: Systematic review.	Declaration of conflicting interestsThe authors declared no potential conflicts of interest with respect to the research, authorship, and/or publication of this article.	20250601	Rodríguez-Mansilla, Juan ; Chamizo-Gallego, Patricia ; González-Sánchez, Blanca ; Garrido-Ardila, Elisa Maria ; Torres-Piles, Silvia ; Rodríguez-Mansilla, Maria Jesús ; De Toro-García, Álvaro ; Jiménez-Palomares, María	Journal Article ; Systematic Review	Journal Article ; Academic Journal	2025 Jun	true	Clinical rehabilitation	Alzheimer Disease rehabilitation ; Alzheimer Disease complications ; Cognitive Dysfunction rehabilitation ; Cognitive Dysfunction complications ; Postural Balance physiology ; Virtual Reality ; Gait Disorders, Neurologic rehabilitation ; Gait Disorders, Neurologic etiology ; Complementary Therapies methods ; Humans ; Aged ; Male ; Female	JOUR			1477-0873 ; Electronic	England				eng	SAGE Publications	739	728	12	39	6	10.1177/02692155251328619		8802181		https://research.ebsco.com/linkprocessor/plink?id=acb751c2-c192-3ce6-8798-7b4ca1a15e71
MEDLINE	cmedm	40200361	Anticipatory reaching motor behavior characterizes patients within the Alzheimer's disease continuum in a virtual reality environment.	Declarations. Consent statement: All participants provided informed consent. Competing interests: The authors declare no competing interests.	20250409	de Nobile, Alessia ; Borghi, Ilaria ; De Pasquale, Paolo ; Berger, Denise Jennifer ; Maselli, Antonella ; Di Lorenzo, Francesco ; Savastano, Elena ; Assogna, Martina ; Casarotto, Andrea ; Bibbo, Daniele ; Conforto, Silvia ; Lacquaniti, Francesco ; Koch, Giacomo ; d'Avella, Andrea ; Russo, Marta	Journal Article	Journal Article ; Academic Journal	2025 Apr 09	true	Alzheimer's research & therapy	Alzheimer Disease physiopathology ; Alzheimer Disease psychology ; Alzheimer Disease diagnosis ; Virtual Reality ; Cognitive Dysfunction physiopathology ; Cognitive Dysfunction psychology ; Cognitive Dysfunction diagnosis ; Psychomotor Performance physiology ; Anticipation, Psychological physiology ; Humans ; Male ; Female ; Aged ; Aged, 80 and over ; Middle Aged ; Biomechanical Phenomena ; Neuro…	JOUR			1758-9193 ; Electronic	England				eng	BioMed Central Ltd		78		17	1	10.1186/s13195-025-01726-6		101511643		https://research.ebsco.com/linkprocessor/plink?id=65ae8e3e-2fa1-3375-a5c1-865e2be58eb0
MEDLINE	cmedm	40242620	Effects of virtual reality-based interventions on cognitive function, emotional state, and quality of life in patients with mild cognitive impairment: a meta-analysis.	The authors declare that the research was conducted in the absence of any commercial or financial relationships that could be construed as a potential conflict of interest.	20250402	Li, Xiaohan ; Zhang, Yuting ; Tang, Lifeng ; Ye, Lin ; Tang, Min	Journal Article ; Review	Journal Article ; Academic Journal	2025 Apr 02	true	Frontiers in neurology		JOUR			1664-2295 ; Print	Switzerland				eng	Frontiers Research Foundation		1496382		16		10.3389/fneur.2025.1496382		101546899		https://research.ebsco.com/linkprocessor/plink?id=9766fb53-70a1-3ec4-bc0d-fd759e0ac098
MEDLINE	cmedm	39793970	Virtual Reality Interventions for Older Adults With Mild Cognitive Impairment: Systematic Review and Meta-Analysis of Randomized Controlled Trials.	Alzheimer disease is incurable, but it is possible to intervene and slow down the progression of dementia during periods of mild cognitive impairment (MCI) through virtual reality (VR) technology.	20250110	Yang, Qin ; Zhang, Liuxin ; Chang, Fangyuan ; Yang, Hongyi ; Chen, Bin ; Liu, Zhao	Journal Article ; Systematic Review ; Meta-Analysis	Journal Article ; Academic Journal	2025 Jan 10	true	Journal of medical Internet research	Cognitive Dysfunction diagnosis ; Cognitive Dysfunction psychology ; Cognitive Dysfunction therapy ; Virtual Reality ; Aged ; Humans ; Middle Aged ; Quality of Life ; Randomized Controlled Trials as Topic	JOUR			1438-8871 ; Electronic	Canada				eng	JMIR Publications		e59195		27		10.2196/59195		100959882		https://research.ebsco.com/linkprocessor/plink?id=bc1474df-d496-3746-8588-a7ce731be566
MEDLINE	cmedm	39713172	Effects of fully immersive virtual reality training on cognitive function in patients with mild cognitive impairment: a systematic review and meta-analysis.	The authors declare that the research was conducted in the absence of any commercial or financial relationships that could be construed as a potential conflict of interest.	20241206	Yu, Jing ; Song, Jingru ; Shen, Qin	Journal Article ; Systematic Review	Journal Article ; Academic Journal	2024 Dec 06	true	Frontiers in human neuroscience		JOUR			1662-5161 ; Print	Switzerland				eng	Frontiers Research Foundation		1467697		18		10.3389/fnhum.2024.1467697		101477954		https://research.ebsco.com/linkprocessor/plink?id=bfac974b-4d73-3eca-bb5b-cca5ea669d81
MEDLINE	cmedm	39476208	Virtual reality-based music attention training for acquired brain injury: A randomized crossover study.	This single-blind randomized crossover study aimed to explore the effectiveness of virtual reality-based music attention training (VR-MAT) on cognitive function and examine its potential as a cognitive assessment tool in people with acquired brain injury (ABI). Overall, 24 participants with cognitive impairment secondary to a first-ever ABI underwent VR-MAT and conventional cognitive training (CC…	20241101	Jeong, Eunju ; Ham, Yeajin ; Lee, Su Jeong ; Shin, Joon-Ho	Journal Article ; Randomized Controlled Trial	Journal Article ; Academic Journal	2024 Nov	true	Annals of the New York Academy of Sciences	Attention physiology ; Brain Injuries rehabilitation ; Brain Injuries therapy ; Brain Injuries psychology ; Virtual Reality ; Adult ; Aged ; Female ; Humans ; Male ; Middle Aged ; Cognitive Dysfunction therapy ; Cognitive Dysfunction psychology ; Cognitive Dysfunction rehabilitation ; Cross-Over Studies ; Music psychology ; Music Therapy methods ; Neuropsychological Tests ; Single-Blind Method	JOUR			1749-6632 ; Electronic	United States				eng	New York Academy of Sciences	162	151	12	1541	1	10.1111/nyas.15249		7506858		https://research.ebsco.com/linkprocessor/plink?id=e80106b4-bd2c-3ad6-8665-0836e3982ebd
MEDLINE	cmedm	39259959	Effects of Virtual Reality Motor-Cognitive Training for Older People With Cognitive Frailty: Multicentered Randomized Controlled Trial.	Cognitive frailty refers to a clinical syndrome in which physical frailty and mild cognitive impairment coexist. Motor-cognitive training and virtual reality (VR) have been used to launch various therapeutic modalities to promote health in older people. The literature advocates that motor-cognitive training and VR are effective in promoting the cognitive and physical function of older people. How…	20240911	Kwan, Rick Yiu Cho ; Liu, Justina ; Sin, Olive Suk Kan ; Fong, Kenneth N K ; Qin, Jing ; Wong, Joe Chi Yin ; Lai, Claudia	Journal Article ; Randomized Controlled Trial ; Multicenter Study	Journal Article ; Academic Journal	2024 Sep 11	true	Journal of medical Internet research	Virtual Reality ; Humans ; Aged ; Male ; Female ; Cognition ; Aged, 80 and over ; Cognitive Dysfunction therapy ; Cognitive Dysfunction psychology ; Middle Aged ; Frail Elderly psychology ; Frailty psychology ; Frailty complications ; Cognitive Training	JOUR			1438-8871 ; Electronic	Canada				eng	JMIR Publications		e57809		26		10.2196/57809		100959882		https://research.ebsco.com/linkprocessor/plink?id=c6ab6ea3-3ddc-3c72-a118-2dbc485ce4bd
MEDLINE	cmedm	39090664	Effects of a dual intervention (motor and virtual reality-based cognitive) on cognition in patients with mild cognitive impairment: a single-blind, randomized controlled trial.	The increase in cases of mild cognitive impairment (MCI) underlines the urgency of finding effective methods to slow its progression. Given the limited effectiveness of current pharmacological options to prevent or treat the early stages of this deterioration, non-pharmacological alternatives are especially relevant.	20240801	Buele, Jorge ; Avilés-Castillo, Fátima ; Del-Valle-Soto, Carolina ; Varela-Aldás, José ; Palacios-Navarro, Guillermo	Journal Article ; Randomized Controlled Trial	Journal Article ; Academic Journal	2024 Aug 01	true	Journal of neuroengineering and rehabilitation	Cognitive Dysfunction therapy ; Cognitive Dysfunction rehabilitation ; Cognitive Dysfunction etiology ; Cognitive Dysfunction psychology ; Virtual Reality ; Aged ; Aged, 80 and over ; Female ; Humans ; Male ; Activities of Daily Living ; Cognition ; Depression therapy ; Single-Blind Method ; Treatment Outcome	JOUR			1743-0003 ; Electronic	England				eng	BioMed Central		130		21	1	10.1186/s12984-024-01422-w		101232233		https://research.ebsco.com/linkprocessor/plink?id=4f7066d8-d040-382f-bda8-a10f36c4c12f
MEDLINE	cmedm	38289618	Effects of immersive and non-immersive virtual reality-based rehabilitation training on cognition, motor function, and daily functioning in patients with mild cognitive impairment or dementia: A systematic review and meta-analysis.	Declaration of conflicting interestsThe authors declared no potential conflicts of interest with respect to the research, authorship, and/or publication of this article.	20240301	Ren, Yuanyuan ; Wang, Qingjie ; Liu, Houyu ; Wang, Guodong ; Lu, Aming	Meta-Analysis ; Systematic Review ; Journal Article	Journal Article ; Academic Journal	2024 Mar	true	Clinical rehabilitation	Cognitive Dysfunction diagnosis ; Telerehabilitation ; Virtual Reality ; Dementia ; Humans ; Cognition ; Randomized Controlled Trials as Topic	JOUR			1477-0873 ; Electronic	England				eng	SAGE Publications	321	305	17	38	3	10.1177/02692155231213476		8802181		https://research.ebsco.com/linkprocessor/plink?id=e5793dea-b1a1-315a-a9d1-f8c5338e4656
MEDLINE	cmedm	37801360	The Application of Fully Immersive Virtual Reality on Reminiscence Interventions for Older Adults: Scoping Review.	The increasing number of older adults with mental, behavioral, and memory challenges presents significant public health concerns. Reminiscence is one type of nonpharmacological intervention that can effectively evoke memories, stimulate mental activities, and improve psychological well-being in older adults through a series of discussions on previous experiences. Fully immersive virtual reality (…	20231006	Lu, Zhipeng ; Wang, Wenjin ; Yan, Wei ; Kew, Chung Lin ; Seo, Jinsil Hwaryoung ; Ory, Marcia	Journal Article ; Scoping Review	Journal Article ; Academic Journal	2023 Oct 06	true	JMIR serious games		JOUR			2291-9279 ; Print	Canada				eng	JMIR Publications		e45539		11		10.2196/45539		101645255		https://research.ebsco.com/linkprocessor/plink?id=b64daad8-a5fd-3121-a51c-a67ef987da48
MEDLINE	cmedm	36416175	Effectiveness of virtual reality-based neuropsychological interventions in improving cognitive functioning in patients with mild cognitive impairment: A systematic review and meta-analysis.	<b>Objective:</b> Increased prevalence of mild cognitive impairment (MCI) has led to a need for new neuropsychological intervention tools in this population. This meta-analysis aimed to learn about the efficacy of virtual reality (VR)-based neuropsychological interventions in improving cognitive functioning in patients with MCI. <b>Method:</b> This review followed the recommendations of the PRISM…	20231001	Gómez-Cáceres, Bárbara ; Cano-López, Irene ; Aliño, Marta ; Puig-Perez, Sara	Meta-Analysis ; Systematic Review ; Journal Article	Journal Article ; Academic Journal	2023 Oct	true	The Clinical neuropsychologist	Cognitive Dysfunction therapy ; Virtual Reality ; Humans ; Neuropsychological Tests ; Cognition ; Executive Function	JOUR			1744-4144 ; Electronic	England				eng	Psychology Press	1370	1337	34	37	7	10.1080/13854046.2022.2148283		8806548		https://research.ebsco.com/linkprocessor/plink?id=46297350-b6a3-33ed-b968-fa87d5b77b01
MEDLINE	cmedm	37761700	A Pilot Fuzzy System with Virtual Reality for Mild Cognitive Impairment (MCI) Assessment.	Mild cognitive impairment (MCI) is when brain function declines. MCI is the gray area transitioning from normal aging to the AD stage. Currently, the majority of early MCI diagnoses are processed through comprehensive neuropsychological tests. These tests may take the form of interviews, paper-and-pencil tests, or computer-based tests. There may be resistance from the subject if he/she has to und…	20230909	Liu, Cheng-Li ; Chuang, Che-Jen ; Chou, Chin-Mei	Journal Article	Journal Article ; Academic Journal	2023 Sep 09	true	Healthcare (Basel, Switzerland)		JOUR			2227-9032 ; Print	Switzerland				eng	MDPI AG				11	18	10.3390/healthcare11182503		101666525		https://research.ebsco.com/linkprocessor/plink?id=74b1bc6b-7e26-3d2c-92a7-ab5792518f69
MEDLINE	cmedm	35635486	The effect of virtual reality on executive function in older adults with mild cognitive impairment: a systematic review and meta-analysis.	This review aimed to summarize the currently available premium evidence to determine the effect of virtual reality (VR) on executive function (EF) in older adults with mild cognitive impairment (MCI), and to detect what level of immersive VR would be the most beneficial.	20230401	Yu, Dan ; Li, Xun ; Lai, Frank Ho-Yin	Meta-Analysis ; Systematic Review ; Journal Article	Journal Article ; Academic Journal	2023 Apr	true	Aging & mental health	Cognitive Dysfunction ; Virtual Reality ; Humans ; Aged ; Executive Function ; Cognition ; Attention ; Randomized Controlled Trials as Topic	JOUR			1364-6915 ; Electronic	England				eng	Routledge	673	663	11	27	4	10.1080/13607863.2022.2076202		9705773		https://research.ebsco.com/linkprocessor/plink?id=6824ec1e-a539-364b-9ba6-1e9de0b0990d
MEDLINE	cmedm	37019637	Fully-immersive virtual reality instrumental activities of daily living training for mild dementia: a feasibility study.	The purpose of this study was to confirm whether fully-immersive virtual reality instrumental activities of daily living training is safe and feasible for people with mild dementia.	20230301	Shin, Hee Tae ; Kim, Dae Yul ; Bae, Cho Rong ; Kim, Heung Su ; Park, Mi Jung ; You, Seung Bok ; Kwon, Yu Jin ; Gwak, Ki Uk	Journal Article	Journal Article ; Academic Journal	2023 Mar	true	Annals of palliative medicine	Dementia psychology ; Virtual Reality ; Humans ; Activities of Daily Living ; Feasibility Studies ; Cognition	JOUR			2224-5839 ; Electronic	China				eng	AME Publishing Company	290	280	11	12	2	10.21037/apm-22-847		101585484		https://research.ebsco.com/linkprocessor/plink?id=2e1bc926-4fcf-3086-be4c-eb923e109ade
MEDLINE	cmedm	34245292	An intradialytic non-immersive virtual reality exercise programme: a crossover randomized controlled trial.	Chronic kidney disease is closely related to a high risk of death and disability, poor physical performance and frailty. The main objective of this research was to analyse how intradialytic administration of a non-immersive virtual reality (VR) exercise programme would affect physical function and adherence to exercise in these patients.	20220623	Martínez-Olmos, Francisco J ; Gómez-Conesa, Antonia A ; García-Testal, Alicia ; Ortega-Pérez-de-Villar, Lucía ; Valtueña-Gimeno, Noemí ; Gil-Gómez, José A ; Garcia-Maset, Rafael ; Segura-Ortí, Eva	Journal Article ; Randomized Controlled Trial ; Research Support, Non-U.S. Gov't	Journal Article ; Academic Journal	2022 Jun 23	true	Nephrology, dialysis, transplantation : official publication of the European Dialysis and Transplant Association - European Renal Association	Exergaming ; Walking Speed ; Exercise ; Exercise Therapy ; Gait ; Humans ; Physical Functional Performance	JOUR			1460-2385 ; Electronic	England				eng	Oxford University Press	1374	1366	9	37	7	10.1093/ndt/gfab213		8706402		https://research.ebsco.com/linkprocessor/plink?id=1337264f-c5d6-332a-92ed-8051804ce5ca
MEDLINE	cmedm	34454923	Feasibility of Group-Based Multiple Virtual Reality Sessions to Reduce Behavioral and Psychological Symptoms in Persons Living in Residential Aged Care.	To assess the feasibility of using group-based fully immersive virtual reality (VR) across multiple sessions to reduce behavioral and psychological symptoms (BPSs), including depression, anxiety, and agitated behaviors, in cognitively diverse aged care residents.	20220501	Brimelow, Rachel E ; Thangavelu, Karthick ; Beattie, Romana ; Dissanayaka, Nadeeka N	Clinical Trial ; Journal Article ; Research Support, Non-U.S. Gov't	Journal Article ; Academic Journal	2022 May	true	Journal of the American Medical Directors Association	Apathy physiology ; Cognitive Dysfunction ; Dementia psychology ; Virtual Reality ; Aged ; Feasibility Studies ; Humans	JOUR			1538-9375 ; Electronic	United States				eng	Elsevier		831		23	5	10.1016/j.jamda.2021.07.026		100893243		https://research.ebsco.com/linkprocessor/plink?id=72c7c0e5-6951-30d2-8d15-f1064b0003a7
MEDLINE	cmedm	35360611	Age-Related Performance in Using a Fully Immersive and Automated Virtual Reality System to Assess Cognitive Function.	The authors declare that the research was conducted in the absence of any commercial or financial relationships that could be construed as a potential conflict of interest.	20220311	Tan, Ngiap Chuan ; Lim, Jie En ; Allen, John Carson, Jr ; Wong, Wei Teen ; Quah, Joanne Hui Min ; Muthulakshmi, Paulpandi ; Teh, Tuan Ann ; Lim, Soon Huat ; Malhotra, Rahul	Journal Article	Journal Article ; Academic Journal	2022 Mar 11	true	Frontiers in psychology		JOUR			1664-1078 ; Print	Switzerland				eng	Frontiers Research Foundation		847590		13		10.3389/fpsyg.2022.847590		101550902		https://research.ebsco.com/linkprocessor/plink?id=6a8eaab7-6d33-328f-829a-2e5fd78f8622
MEDLINE	cmedm	35188466	Immersive Virtual Reality-Based Cognitive Intervention for the Improvement of Cognitive Function, Depression, and Perceived Stress in Older Adults With Mild Cognitive Impairment and Mild Dementia: Pilot Pre-Post Study.	The incidence of dementia is increasing annually, resulting in varying degrees of adverse effects for individuals, families, and society. With the continuous development of computer information technology, cognitive interventions are constantly evolving. The use of immersive virtual reality (IVR) as a cognitive intervention for older adults with mild cognitive impairment (MCI) and mild dementia (…	20220221	Zhu, KaiYan ; Zhang, QiongYao ; He, BingWei ; Huang, MeiZhen ; Lin, Rong ; Li, Hong	Journal Article	Journal Article ; Academic Journal	2022 Feb 21	true	JMIR serious games		JOUR			2291-9279 ; Print	Canada				eng	JMIR Publications		e32117		10	1	10.2196/32117		101645255		https://research.ebsco.com/linkprocessor/plink?id=7e2fd21a-28c6-36f3-a8cc-b6fa515c9fe2
MEDLINE	cmedm	34318524	Effects of virtual reality cognitive training in individuals with mild cognitive impairment: A systematic review and meta-analysis.	Virtual reality (VR) is used to improve specific health needs by combining multiple technologies; it is increasingly being used in the medical field, showing satisfactory effects, especially in the management of chronic disease. The aim of this study was to assess the effects of VR cognitive training for individuals with mild cognitive impairment (MCI).	20211201	Zhong, Dongmei ; Chen, Liangying ; Feng, Yongshen ; Song, Rui ; Huang, Likui ; Liu, Jun ; Zhang, Lifeng	Journal Article ; Meta-Analysis ; Systematic Review	Journal Article ; Academic Journal	2021 Dec	true	International journal of geriatric psychiatry	Cognitive Dysfunction therapy ; Virtual Reality ; Activities of Daily Living ; Cognition ; Humans ; Mental Status and Dementia Tests	JOUR			1099-1166 ; Electronic	England				eng	John Wiley	1847	1829	19	36	12	10.1002/gps.5603		8710629		https://research.ebsco.com/linkprocessor/plink?id=fce8fef9-cebd-32d6-bc3a-6a1e6fb63377
MEDLINE	cmedm	34887743	Comparison of Time Taken to Assess Cognitive Function Using a Fully Immersive and Automated Virtual Reality System vs. the Montreal Cognitive Assessment.	The authors declare that the research was conducted in the absence of any commercial or financial relationships that could be construed as a potential conflict of interest.	20211123	Wong, Wei Teen ; Tan, Ngiap Chuan ; Lim, Jie En ; Allen, John Carson, Jr ; Lee, Wan Sian ; Quah, Joanne Hui Min ; Paulpandi, Muthulakshmi ; Teh, Tuan Ann ; Lim, Soon Huat ; Malhotra, Rahul	Journal Article	Journal Article ; Academic Journal	2021 Nov 23	true	Frontiers in aging neuroscience		JOUR			1663-4365 ; Print	Switzerland				eng	Frontiers Research Foundation		756891		13		10.3389/fnagi.2021.756891		101525824		https://research.ebsco.com/linkprocessor/plink?id=5bf76018-0aee-3773-bc10-2800fd94cbbb
MEDLINE	cmedm	34439723	Virtual Reality (VR)-Based Environmental Enrichment in Older Adults with Mild Cognitive Impairment (MCI) and Mild Dementia.	Despite an alarming rise in the global prevalence of dementia, the available modalities for improving cognition and mental wellbeing of dementia patients remain limited. Environmental enrichment is an experimental paradigm that has shown promising anti-depressive and memory-enhancing effects in pre-clinical studies. However, its clinical utility has remained limited due to the lack of effective i…	20210822	Riaz, Waleed ; Khan, Zain Yar ; Jawaid, Ali ; Shahid, Suleman	Journal Article	Journal Article ; Academic Journal	2021 Aug 22	true	Brain sciences		JOUR			2076-3425 ; Print	Switzerland				eng	MDPI				11	8	10.3390/brainsci11081103		101598646		https://research.ebsco.com/linkprocessor/plink?id=0a5f372b-4dcc-3b14-9d96-79e2a0efe73c
MEDLINE	cmedm	34383662	Feasibility and Effects of Virtual Reality Motor-Cognitive Training in Community-Dwelling Older People With Cognitive Frailty: Pilot Randomized Controlled Trial.	Cognitive frailty refers to the coexistence of physical frailty and cognitive impairment, and is associated with many adverse health outcomes. Although cognitive frailty is prevalent in older people, motor-cognitive training is effective at enhancing cognitive and physical function. We proposed a virtual reality (VR) simultaneous motor-cognitive training program, which allowed older people to per…	20210806	Kwan, Rick Yiu Cho ; Liu, Justina Yat Wa ; Fong, Kenneth Nai Kuen ; Qin, Jing ; Leung, Philip Kwok-Yuen ; Sin, Olive Suk Kan ; Hon, Pik Yuen ; Suen, Lydia W ; Tse, Man-Kei ; Lai, Claudia Ky	Journal Article	Journal Article ; Academic Journal	2021 Aug 06	true	JMIR serious games		JOUR			2291-9279 ; Print	Canada				eng	JMIR Publications		e28400		9	3	10.2196/28400		101645255		https://research.ebsco.com/linkprocessor/plink?id=117b6819-d9e5-3efa-85ed-54beb26a45d7
MEDLINE	cmedm	34449605	Enhancement of Anticipatory Postural Adjustments by Virtual Reality in Older Adults with Cognitive and Motor Deficits: A Randomised Trial.	Postural activities involved in balance control integrate the anticipatory postural adjustments (APA) that stabilize balance and posture, facilitating arm movements and walking initiation and allowing an optimal coordination between posture and movement. Several studies reported the significant benefits of virtual reality (VR) exercises in frail older adults to decrease the anxiety of falling and…	20210722	Bourrelier, Julien ; Fautrelle, Lilian ; Haratyk, Etienne ; Manckoundia, Patrick ; Mérienne, Frédéric ; Mourey, France ; Kubicki, Alexandre	Journal Article	Journal Article ; Academic Journal	2021 Jul 22	true	Geriatrics (Basel, Switzerland)		JOUR			2308-3417 ; Electronic	Switzerland				eng	MDPI AG				6	3	10.3390/geriatrics6030072		101704019		https://research.ebsco.com/linkprocessor/plink?id=70557aa5-a5e8-366f-9115-a449297bdae1
MEDLINE	cmedm	33955835	Effect of Cognitive Training in Fully Immersive Virtual Reality on Visuospatial Function and Frontal-Occipital Functional Connectivity in Predementia: Randomized Controlled Trial.	Cognitive training can potentially prevent cognitive decline. However, the results of recent studies using semi-immersive virtual reality (VR)-assisted cognitive training are inconsistent.	20210506	Kang, Jae Myeong ; Kim, Nambeom ; Lee, Sook Young ; Woo, Soo Kyun ; Park, Geumjin ; Yeon, Byeong Kil ; Park, Jung Woon ; Youn, Jung-Hae ; Ryu, Seung-Ho ; Lee, Jun-Young ; Cho, Seong-Jin	Journal Article ; Randomized Controlled Trial ; Research Support, Non-U.S. Gov't	Journal Article ; Academic Journal	2021 May 06	true	Journal of medical Internet research	Cognitive Dysfunction therapy ; Virtual Reality ; Aged ; Cognition ; Humans ; Middle Aged ; Neuropsychological Tests ; Quality of Life	JOUR			1438-8871 ; Electronic	Canada				eng	JMIR Publications		e24526		23	5	10.2196/24526		100959882		https://research.ebsco.com/linkprocessor/plink?id=5c2ef71d-aeec-36be-af6c-b5bdd3af0399
MEDLINE	cmedm	33536887	Immersive Virtual Reality Reminiscence Reduces Anxiety in the Oldest-Old Without Causing Serious Side Effects: A Single-Center, Pilot, and Randomized Crossover Study.	TI reported grants from Daikin Industries, Ltd. The authors declare that the research was conducted in the absence of any commercial or financial relationships that could be construed as a potential conflict of interest.	20210118	Niki, Kazuyuki ; Yahara, Megumi ; Inagaki, Michiya ; Takahashi, Nana ; Watanabe, Akira ; Okuda, Takeshi ; Ueda, Mikiko ; Iwai, Daisuke ; Sato, Kosuke ; Ito, Toshinori	Journal Article	Journal Article ; Academic Journal	2021 Jan 18	true	Frontiers in human neuroscience		JOUR			1662-5161 ; Print	Switzerland				eng	Frontiers Research Foundation		598161		14		10.3389/fnhum.2020.598161		101477954		https://research.ebsco.com/linkprocessor/plink?id=8fc97d9a-e182-399d-aebd-ba0d9cde3f15
MEDLINE	cmedm	33488382	A Fully-Immersive and Automated Virtual Reality System to Assess the Six Domains of Cognition: Protocol for a Feasibility Study.	The authors declare that the research was conducted in the absence of any commercial or financial relationships that could be construed as a potential conflict of interest.	20210107	Lim, Jie En ; Wong, Wei Teen ; Teh, Tuan Ann ; Lim, Soon Huat ; Allen, John Carson, Jr ; Quah, Joanne Hui Min ; Malhotra, Rahul ; Tan, Ngiap Chuan	Journal Article	Journal Article ; Academic Journal	2021 Jan 07	true	Frontiers in aging neuroscience		JOUR			1663-4365 ; Print	Switzerland				eng	Frontiers Research Foundation		604670		12		10.3389/fnagi.2020.604670		101525824		https://research.ebsco.com/linkprocessor/plink?id=ed7b88b7-2b17-3d14-a625-30b0e6b9c0f7
MEDLINE	cmedm	33585832	Case Report: Virtual Reality Analgesia in an Opioid Sparing Orthopedic Outpatient Clinic Setting: A Case Study.	Conflict of Interest: HH has joined the Scientific Advisory Board of BehaVR.com. No products or funding from BehaVR.com was involved in the current study.	20201201	Firoozabadi, Reza ; Elhaddad, Moamen ; Drever, Sydney ; Soltani, Maryam ; Githens, Michael ; Kleweno, Conor P ; Sharar, Sam R ; Patterson, David R ; Hoffman, Hunter G	Journal Article	Journal Article ; Academic Journal	2020 Dec	true	Frontiers in virtual reality		JOUR			2673-4192 ; Electronic	Switzerland				eng	Frontiers Media				1		10.3389/frvir.2020.553492		101775515		https://research.ebsco.com/linkprocessor/plink?id=478247b3-a15f-3758-92d1-7a7bca8b34e9
MEDLINE	cmedm	32469314	Using Virtual Reality to Improve Apathy in Residential Aged Care: Mixed Methods Study.	Apathy is a common symptom in neurological disorders, including dementia, and is associated with a faster rate of cognitive decline, reduced quality of life, and high caregiver burden. There is a lack of effective pharmacological treatments for apathy, and nonpharmacological interventions are a preferred first-line approach to treatment. Virtual reality (VR) using head-mounted displays (HMDs) is …	20200626	Saredakis, Dimitrios ; Keage, Hannah Ad ; Corlis, Megan ; Loetscher, Tobias	Journal Article ; Research Support, Non-U.S. Gov't	Journal Article ; Academic Journal	2020 Jun 26	true	Journal of medical Internet research	Aging psychology ; Apathy physiology ; Quality of Life psychology ; Virtual Reality ; Aged ; Aged, 80 and over ; Feasibility Studies ; Female ; Humans ; Male ; Nursing Homes standards	JOUR			1438-8871 ; Electronic	Canada				eng	JMIR Publications		e17632		22	6	10.2196/17632		100959882		https://research.ebsco.com/linkprocessor/plink?id=5a40e354-736b-3353-b4e9-4a1ab8f2e0c5
MEDLINE	cmedm	32365533	The Effect of a Virtual Reality-Based Intervention Program on Cognition in Older Adults with Mild Cognitive Impairment: A Randomized Control Trial.	This study aimed to investigate the association between a virtual reality (VR) intervention program and cognitive, brain and physical functions in high-risk older adults. In a randomized controlled trial, we enrolled 68 individuals with mild cognitive impairment (MCI). The MCI diagnosis was based on medical evaluations through a clinical interview conducted by a dementia specialist. Cognitive ass…	20200429	Thapa, Ngeemasara ; Park, Hye Jin ; Yang, Ja-Gyeong ; Son, Haeun ; Jang, Minwoo ; Lee, Jihyeon ; Kang, Seung Wan ; Park, Kyung Won ; Park, Hyuntae	Journal Article	Journal Article ; Academic Journal	2020 Apr 29	true	Journal of clinical medicine		JOUR			2077-0383 ; Print	Switzerland				eng	MDPI AG				9	5	10.3390/jcm9051283		101606588		https://research.ebsco.com/linkprocessor/plink?id=92e8109e-cbee-3ea0-b663-7ae407200318
MEDLINE	cmedm	32349413	Feasibility and Tolerability of a Culture-Based Virtual Reality (VR) Training Program in Patients with Mild Cognitive Impairment: A Randomized Controlled Pilot Study.	The author reports no conflicts of interest in this work. The funders had no role in the design of the study; in the collection, analyses, or interpretation of data; in the writing of the manuscript; or in the decision to publish the results.	20200427	Park, Jong-Hwan ; Liao, Yung ; Kim, Du-Ri ; Song, Seunghwan ; Lim, Jun Ho ; Park, Hyuntae ; Lee, Yeanhwa ; Park, Kyung Won	Journal Article ; Randomized Controlled Trial ; Research Support, Non-U.S. Gov't	Journal Article ; Academic Journal	2020 Apr 27	true	International journal of environmental research and public health	Cognitive Dysfunction therapy ; Cultural Characteristics ; Virtual Reality ; Aged ; Aged, 80 and over ; Executive Function ; Feasibility Studies ; Humans ; Male ; Pilot Projects	JOUR			1660-4601 ; Electronic	Switzerland				eng	MDPI				17	9	10.3390/ijerph17093030		101238455		https://research.ebsco.com/linkprocessor/plink?id=91dcdc79-d144-3654-8782-4353825eb7ac
MEDLINE	cmedm	31373274	Virtual Reality for Screening of Cognitive Function in Older Persons: Comparative Study.	The prevalence of dementia, which presents as cognitive decline in one or more cognitive domains affecting function, is increasing worldwide. Traditional cognitive screening tools for dementia have their limitations, with emphasis on memory and, to a lesser extent, on the cognitive domain of executive function. The use of virtual reality (VR) in screening for cognitive function in older persons i…	20190801	Chua, Sean Ing Loon ; Tan, Ngiap Chuan ; Wong, Wei Teen ; Allen, John Carson, Jr ; Quah, Joanne Hui Min ; Malhotra, Rahul ; Østbye, Truls	Journal Article ; Research Support, Non-U.S. Gov't	Journal Article ; Academic Journal	2019 Aug 01	true	Journal of medical Internet research	Cognition physiology ; Mass Screening methods ; Neuropsychological Tests standards ; Virtual Reality ; Aged ; Aged, 80 and over ; Aging ; Feasibility Studies ; Female ; Humans ; Male	JOUR			1438-8871 ; Electronic	Canada				eng	JMIR Publications		e14821		21	8	10.2196/14821		100959882		https://research.ebsco.com/linkprocessor/plink?id=ea21e717-6cdc-3d97-8899-03021eb78d9b
MEDLINE	cmedm	30327596	Effects of Combined Physical and Cognitive Virtual Reality-Based Training on Cognitive Impairment and Oxidative Stress in MCI Patients: A Pilot Study.	The growing elderly population and the increased incidence of mild cognitive impairment (MCI) and Alzheimer's disease (AD) call for the improvement of the quality and the efficacy of the healthcare and social support services. Exercise and cognitive stimulation have been demonstrated to mitigate cognitive impairment and oxidative stress (OxS) has been recognized as a factor that contributes to th…	20181001	Mrakic-Sposta, Simona ; Di Santo, Simona G ; Franchini, Flaminia ; Arlati, Sara ; Zangiacomi, Andrea ; Greci, Luca ; Moretti, Sarah ; Jesuthasan, Nithiya ; Marzorati, Mauro ; Rizzo, Giovanna ; Sacco, Marco ; Vezzoli, Alessandra	Journal Article	Journal Article ; Academic Journal	2018 Oct 01	true	Frontiers in aging neuroscience		JOUR			1663-4365 ; Print	Switzerland				eng	Frontiers Research Foundation		282		10		10.3389/fnagi.2018.00282		101525824		https://research.ebsco.com/linkprocessor/plink?id=3762c526-e54b-3e9a-bdde-92ebcf388e0b
MEDLINE	cmedm	27524393	Addition of a non-immersive virtual reality component to treadmill training to reduce fall risk in older adults (V-TIME): a randomised controlled trial.	Age-associated motor and cognitive deficits increase the risk of falls, a major cause of morbidity and mortality. Because of the significant ramifications of falls, many interventions have been proposed, but few have aimed to prevent falls via an integrated approach targeting both motor and cognitive function. We aimed to test the hypothesis that an intervention combining treadmill training with …	20160917	Mirelman, Anat ; Rochester, Lynn ; Maidan, Inbal ; Del Din, Silvia ; Alcock, Lisa ; Nieuwhof, Freek ; Rikkert, Marcel Olde ; Bloem, Bastiaan R ; Pelosin, Elisa ; Avanzino, Laura ; Abbruzzese, Giovanni ; Dockx, Kim ; Bekkers, Esther ; Giladi, Nir ; Nieuwboer, Alice ; Hausdorff, Jeffrey M	Journal Article ; Randomized Controlled Trial ; Research Support, Non-U.S. Gov't	Journal Article ; Academic Journal	2016 Sep 17	true	Lancet (London, England)	Accidental Falls prevention & control ; Accidental Falls statistics & numerical data ; Aging ; Exercise Test ; Exercise Therapy methods ; User-Computer Interface ; Walking ; Aged ; Aged, 80 and over ; Confounding Factors, Epidemiologic ; Evidence-Based Medicine ; Female ; Humans ; Incidence ; Male ; Psychomotor Performance ; Research Design ; Risk Assessment ; Treatment Outcome	JOUR			1474-547X ; Electronic	England				eng	Elsevier	1182	1170	13	388	10050	10.1016/S0140-6736(16)31325-3		2985213R		https://research.ebsco.com/linkprocessor/plink?id=eae4a4c3-9bd0-30d1-9354-bc0cfd3e5b20
MEDLINE	cmedm	26042034	Detecting early egocentric and allocentric impairments deficits in Alzheimer's disease: an experimental study with virtual reality.	Several studies have pointed out that egocentric and allocentric spatial impairments are one of the earliest manifestations of Alzheimer's Disease (AD). It is less clear how a break in the continuous interaction between these two representations may be a crucial marker to detect patients who are at risk to develop dementia. The main objective of this study is to compare the performances of partic…	20150520	Serino, Silvia ; Morganti, Francesca ; Di Stefano, Fabio ; Riva, Giuseppe	Journal Article	Journal Article ; Academic Journal	2015 May 20	true	Frontiers in aging neuroscience		JOUR			1663-4365 ; Print	Switzerland				eng	Frontiers Research Foundation		88		7		10.3389/fnagi.2015.00088		101525824		https://research.ebsco.com/linkprocessor/plink?id=4de8686e-1747-3f1b-a064-82b76af66b34
MEDLINE	cmedm	25437527	Two-week virtual reality training for dementia: Single case feasibility study.	Persons with dementia (PWD) are known to have difficulty with participation and focus during physical activity. Virtual reality (VR) offers a unique medium for motor learning but has only been used previously for cognitive assessment for PWD. Our study had two objectives: (1) investigate the feasibility and safety of an exercise-based VR training program in PWD, and (2) investigate its effects on…	20140101	McEwen, Daniel ; Taillon-Hobson, Anne ; Bilodeau, Martin ; Sveistrup, Heidi ; Finestone, Hillel	Case Reports ; Journal Article ; Research Support, Non-U.S. Gov't	Journal Article ; Academic Journal	2014	true	Journal of rehabilitation research and development	Dementia rehabilitation ; Physical Conditioning, Human methods ; Physical Conditioning, Human physiology ; Virtual Reality Exposure Therapy ; Aged ; Exercise Test ; Feasibility Studies ; Humans ; Male ; Postural Balance physiology ; Video Games ; Walking physiology	JOUR			1938-1352 ; Electronic	United States				eng	Rehabilitation Research and Development Service, Dept. of Veterans Affairs	1076	1069	8	51	7	10.1682/JRRD.2013.10.0231		8410047		https://research.ebsco.com/linkprocessor/plink?id=42a25b97-580e-3889-b925-5e372154e854
MEDLINE	cmedm	21185847	Egocentric and allocentric memory as assessed by virtual reality in individuals with amnestic mild cognitive impairment.	Present evidence suggests that medial temporal cortices subserve allocentric representation and memory, whereas egocentric representation and memory also depends on parietal association cortices and the striatum. Virtual reality environments have a major advantage for the assessment of spatial navigation and memory formation, as computer-simulated first-person environments can simulate navigation…	20110201	Weniger, Godehard ; Ruhleder, Mirjana ; Lange, Claudia ; Wolf, Stefanie ; Irle, Eva	Journal Article ; Research Support, Non-U.S. Gov't	Journal Article ; Academic Journal	2011 Feb	true	Neuropsychologia	Amnesia pathology ; Amnesia psychology ; Cognition Disorders pathology ; Cognition Disorders psychology ; Memory physiology ; User-Computer Interface ; Affect physiology ; Aged ; Computer Graphics ; Corpus Striatum pathology ; Data Interpretation, Statistical ; Dementia psychology ; Depression psychology ; Disease Progression ; Female ; Hippocampus pathology ; Humans ; Magnetic Resonance Imaging …	JOUR			1873-3514 ; Electronic	England				eng	Pergamon Press	527	518	10	49	3	10.1016/j.neuropsychologia.2010.12.031		0020713		https://research.ebsco.com/linkprocessor/plink?id=9bddd5d8-3b2f-36e4-ab3b-8f451cecfb91
CINAHL Plus with Full Text	rzh	176392835	Effects of a 6-week treadmill training with and without virtual reality on frailty in people with multiple sclerosis: a randomized controlled trial...National Institute on Disability, Independent Living, and Rehabilitation Research (NIDILRR) Advanced Rehabilitation Research and Training (ARRT) Fellows Symposium, October 30, 2023, Atlanta, Georgia	To investigate the effects of a multimodal cognitive-motor rehabilitation intervention on frailty in people with multiple sclerosis (pwMS). Secondary analysis from the Virtual Reality for MS (VR4MS) study (NCT02427997), a 6-week multi-center randomized controlled trial investigating the effects of virtual reality treadmill training (VRTT), compared to treadmill training (TT) only, on measures of …	20240401	Zanotto, Tobia ; Galperin, Irina ; Kumar, Danya Pradeep ; Lynch, Sharon ; Akinwuntan, Abiodun ; Devos, Hannes ; Hausdorff, Jeffrey ; Sosnoff, Jacob	Journal Article	Academic Journal	Apr2024	true	Archives of Physical Medicine & Rehabilitation	Multiple Sclerosis Rehabilitation ; Frailty Syndrome Rehabilitation ; Time Factors ; Treadmills ; Gait Training Methods ; Virtual Reality Exposure Therapy ; Training Effect (Physiology) ; Cognition Disorders Rehabilitation ; Motor Skills Disorders Rehabilitation ; Combined Modality Therapy ; Treatment Outcomes ; Congresses and Conferences Georgia ; Georgia	JOUR			0003-9993	Philadelphia, Pennsylvania				English	W B Saunders	e140	e140		105	4	10.1016/j.apmr.2024.02.396		1XL		https://research.ebsco.com/linkprocessor/plink?id=bdca7dab-ef0b-361f-994b-104b65205019
OpenDissertations	ddu	ddu.oai.ethos.bl.uk.779144	Exploring the impact of a brief virtual reality dementia simulation on healthy adults' willingness to care, dementia worry and ageing anxiety	Literature Review. AIM: Dementia and ageing simulations are an increasingly popular method of seeking to improve attitudes towards people with dementia (PwD) and older adults. This systematic review investigates how dementia and ageing simulations are conducted, and their impact on adults' attitudes, empathy and anxiety towards older adults and PwD. METHOD: PsycInfo, Embase and CINAHL were search…	20180101	Parson, Jessica	Electronic Thesis or Dissertation	Dissertation	2018			618.97	THES								eng	University College London (University of London)										https://research.ebsco.com/linkprocessor/plink?id=8137e144-a6bf-30f3-be2b-eec66441c5fb
