# Supplementary material for: Immersive virtual reality for older adults with mild cognitive impairment, dementia, or cognitive frailty: a systematic review and narrative synthesis (2019–2025)
Source: BMC Geriatr. 2026 Jan 13;26:189. doi: 10.1186/s12877-025-06957-8 (PMC12888722; doi:10.1186/s12877-025-06957-8)
Supplement: Supplementary file 4 — Supplementary Material 4 [file 12877_2025_6957_MOESM4_ESM.csv]

PMID	Title	Authors	Citation	First Author	Journal/Book	Publication Year	Create Date	PMCID	NIHMS ID	DOI
40783531	Detection of mild cognitive impairment using a virtual reality-based stroop task: a cross-sectional study of embodied behavioral markers	Park JH.	J Neuroeng Rehabil. 2025 Aug 9;22(1):176. doi: 10.1186/s12984-025-01714-9.	Park JH	J Neuroeng Rehabil	2025	2025/08/09	PMC12335173		10.1186/s12984-025-01714-9
40807152	Gaming Against Frailty: Effects of Virtual Reality-Based Training on Postural Control, Mobility, and Fear of Falling Among Frail Older Adults	Alhasan HS, Alshehri MA.	J Clin Med. 2025 Aug 6;14(15):5531. doi: 10.3390/jcm14155531.	Alhasan HS	J Clin Med	2025	2025/08/14	PMC12347130		10.3390/jcm14155531
40680186	Home-Based Virtual Reality Training for Enhanced Balance, Strength, and Mobility Among Older Adults With Frailty: Systematic Review and Meta-Analysis	Alhasan H, Alandijani E, Bahamdan L, Khudary G, Aburaya Y, Awali A, Alshehri MA.	JMIR Serious Games. 2025 Jul 18;13:e67146. doi: 10.2196/67146.	Alhasan H	JMIR Serious Games	2025	2025/07/18	PMC12294645		10.2196/67146
40551196	Effect of virtual reality training on dual-task performance in older adults: a systematic review and meta-analysis	Wei X, Huang C, Ding X, Zhou Z, Zhang Y, Feng X, Zheng S, Li T, Lü J.	J Neuroeng Rehabil. 2025 Jun 24;22(1):141. doi: 10.1186/s12984-025-01675-z.	Wei X	J Neuroeng Rehabil	2025	2025/06/23	PMC12186363		10.1186/s12984-025-01675-z
40250092	Effects of virtual reality cognitive training on executive function and prospective memory in Parkinson's disease and healthy aging	Fiorenzato E, Zabberoni S, De Simone MS, Costa A, Tieri G, Taglieri S, Peppe A, Carlesimo GA, Caltagirone C, Antonini A, Cona G.	J Neurol Sci. 2025 Jun 15;473:123507. doi: 10.1016/j.jns.2025.123507. Epub 2025 Apr 14.	Fiorenzato E	J Neurol Sci	2025	2025/04/18			10.1016/j.jns.2025.123507
40266568	Virtual reality as a complementary therapy in the rehabilitation of balance and gait disorders in patients with mild cognitive impairment and Alzheimer's disease: Systematic review	Rodríguez-Mansilla J, Chamizo-Gallego P, González-Sánchez B, Garrido-Ardila EM, Torres-Piles S, Rodríguez-Mansilla MJ, De Toro-García Á, Jiménez-Palomares M.	Clin Rehabil. 2025 Jun;39(6):728-739. doi: 10.1177/02692155251328619. Epub 2025 Apr 23.	Rodríguez-Mansilla J	Clin Rehabil	2025	2025/04/23			10.1177/02692155251328619
40200361	Anticipatory reaching motor behavior characterizes patients within the Alzheimer's disease continuum in a virtual reality environment	de Nobile A, Borghi I, De Pasquale P, Berger DJ, Maselli A, Di Lorenzo F, Savastano E, Assogna M, Casarotto A, Bibbo D, Conforto S, Lacquaniti F, Koch G, d'Avella A, Russo M.	Alzheimers Res Ther. 2025 Apr 9;17(1):78. doi: 10.1186/s13195-025-01726-6.	de Nobile A	Alzheimers Res Ther	2025	2025/04/08	PMC11980269		10.1186/s13195-025-01726-6
40242620	Effects of virtual reality-based interventions on cognitive function, emotional state, and quality of life in patients with mild cognitive impairment: a meta-analysis	Li X, Zhang Y, Tang L, Ye L, Tang M.	Front Neurol. 2025 Apr 2;16:1496382. doi: 10.3389/fneur.2025.1496382. eCollection 2025.	Li X	Front Neurol	2025	2025/04/17	PMC12000106		10.3389/fneur.2025.1496382
39476208	Virtual reality-based music attention training for acquired brain injury: A randomized crossover study	Jeong E, Ham Y, Lee SJ, Shin JH.	Ann N Y Acad Sci. 2024 Nov;1541(1):151-162. doi: 10.1111/nyas.15249. Epub 2024 Oct 30.	Jeong E	Ann N Y Acad Sci	2024	2024/10/30	PMC11580773		10.1111/nyas.15249
39090664	Effects of a dual intervention (motor and virtual reality-based cognitive) on cognition in patients with mild cognitive impairment: a single-blind, randomized controlled trial	Buele J, Avilés-Castillo F, Del-Valle-Soto C, Varela-Aldás J, Palacios-Navarro G.	J Neuroeng Rehabil. 2024 Aug 1;21(1):130. doi: 10.1186/s12984-024-01422-w.	Buele J	J Neuroeng Rehabil	2024	2024/08/01	PMC11293003		10.1186/s12984-024-01422-w
38289618	Effects of immersive and non-immersive virtual reality-based rehabilitation training on cognition, motor function, and daily functioning in patients with mild cognitive impairment or dementia: A systematic review and meta-analysis	Ren Y, Wang Q, Liu H, Wang G, Lu A.	Clin Rehabil. 2024 Mar;38(3):305-321. doi: 10.1177/02692155231213476. Epub 2023 Nov 20.	Ren Y	Clin Rehabil	2024	2024/01/30			10.1177/02692155231213476
38036103	Virtual reality and cognitive rehabilitation for older adults with mild cognitive impairment: A systematic review	Tortora C, Di Crosta A, La Malva P, Prete G, Ceccato I, Mammarella N, Di Domenico A, Palumbo R.	Ageing Res Rev. 2024 Jan;93:102146. doi: 10.1016/j.arr.2023.102146. Epub 2023 Nov 28.	Tortora C	Ageing Res Rev	2024	2023/11/30			10.1016/j.arr.2023.102146
37761700	A Pilot Fuzzy System with Virtual Reality for Mild Cognitive Impairment (MCI) Assessment	Liu CL, Chuang CJ, Chou CM.	Healthcare (Basel). 2023 Sep 9;11(18):2503. doi: 10.3390/healthcare11182503.	Liu CL	Healthcare (Basel)	2023	2023/09/28	PMC10530786		10.3390/healthcare11182503
37019637	Fully-immersive virtual reality instrumental activities of daily living training for mild dementia: a feasibility study	Shin HT, Kim DY, Bae CR, Kim HS, Park MJ, You SB, Kwon YJ, Gwak KU.	Ann Palliat Med. 2023 Mar;12(2):280-290. doi: 10.21037/apm-22-847.	Shin HT	Ann Palliat Med	2023	2023/04/05			10.21037/apm-22-847
36768091	An Intervention on Anxiety Symptoms in Moderate Alzheimer's Disease through Virtual Reality: A Feasibility Study and Lessons Learned	Sánchez-Nieto D, Castaño-Castaño S, Navarro-Martos R, Obrero-Gaitán E, Cortés-Pérez I, Nieto-Escamez F.	Int J Environ Res Public Health. 2023 Feb 3;20(3):2727. doi: 10.3390/ijerph20032727.	Sánchez-Nieto D	Int J Environ Res Public Health	2023	2023/02/11	PMC9915234		10.3390/ijerph20032727
36741575	Virtual reality-based monitoring test for MCI: A multicenter feasibility study	Jang S, Choi SW, Son SJ, Oh J, Ha J, Kim WJ, Roh HW, Kim KY, Lee S, Jung E, Cha W, Chae H, Kang S, Kwon JH, Kim IY, Lee JY, Shin HK, Ryu JS, Ahn R, Hong CH, Seok JH.	Front Psychiatry. 2023 Jan 18;13:1057513. doi: 10.3389/fpsyt.2022.1057513. eCollection 2022.	Jang S	Front Psychiatry	2023	2023/02/06	PMC9891464		10.3389/fpsyt.2022.1057513
34245292	An intradialytic non-immersive virtual reality exercise programme: a crossover randomized controlled trial	Martínez-Olmos FJ, Gómez-Conesa AA, García-Testal A, Ortega-Pérez-de-Villar L, Valtueña-Gimeno N, Gil-Gómez JA, Garcia-Maset R, Segura-Ortí E.	Nephrol Dial Transplant. 2022 Jun 23;37(7):1366-1374. doi: 10.1093/ndt/gfab213.	Martínez-Olmos FJ	Nephrol Dial Transplant	2022	2021/07/10			10.1093/ndt/gfab213
35360611	Age-Related Performance in Using a Fully Immersive and Automated Virtual Reality System to Assess Cognitive Function	Tan NC, Lim JE, Allen JC Jr, Wong WT, Quah JHM, Muthulakshmi P, Teh TA, Lim SH, Malhotra R.	Front Psychol. 2022 Mar 11;13:847590. doi: 10.3389/fpsyg.2022.847590. eCollection 2022.	Tan NC	Front Psychol	2022	2022/04/01	PMC8963351		10.3389/fpsyg.2022.847590
34318524	Effects of virtual reality cognitive training in individuals with mild cognitive impairment: A systematic review and meta-analysis	Zhong D, Chen L, Feng Y, Song R, Huang L, Liu J, Zhang L.	Int J Geriatr Psychiatry. 2021 Dec;36(12):1829-1847. doi: 10.1002/gps.5603. Epub 2021 Aug 7.	Zhong D	Int J Geriatr Psychiatry	2021	2021/07/28			10.1002/gps.5603
34887743	Comparison of Time Taken to Assess Cognitive Function Using a Fully Immersive and Automated Virtual Reality System vs. the Montreal Cognitive Assessment	Wong WT, Tan NC, Lim JE, Allen JC Jr, Lee WS, Quah JHM, Paulpandi M, Teh TA, Lim SH, Malhotra R.	Front Aging Neurosci. 2021 Nov 23;13:756891. doi: 10.3389/fnagi.2021.756891. eCollection 2021.	Wong WT	Front Aging Neurosci	2021	2021/12/10	PMC8650134		10.3389/fnagi.2021.756891
34439723	Virtual Reality (VR)-Based Environmental Enrichment in Older Adults with Mild Cognitive Impairment (MCI) and Mild Dementia	Riaz W, Khan ZY, Jawaid A, Shahid S.	Brain Sci. 2021 Aug 22;11(8):1103. doi: 10.3390/brainsci11081103.	Riaz W	Brain Sci	2021	2021/08/27	PMC8392435		10.3390/brainsci11081103
34449605	Enhancement of Anticipatory Postural Adjustments by Virtual Reality in Older Adults with Cognitive and Motor Deficits: A Randomised Trial	Bourrelier J, Fautrelle L, Haratyk E, Manckoundia P, Mérienne F, Mourey F, Kubicki A.	Geriatrics (Basel). 2021 Jul 22;6(3):72. doi: 10.3390/geriatrics6030072.	Bourrelier J	Geriatrics (Basel)	2021	2021/08/27	PMC8395892		10.3390/geriatrics6030072
33536887	Immersive Virtual Reality Reminiscence Reduces Anxiety in the Oldest-Old Without Causing Serious Side Effects: A Single-Center, Pilot, and Randomized Crossover Study	Niki K, Yahara M, Inagaki M, Takahashi N, Watanabe A, Okuda T, Ueda M, Iwai D, Sato K, Ito T.	Front Hum Neurosci. 2021 Jan 18;14:598161. doi: 10.3389/fnhum.2020.598161. eCollection 2020.	Niki K	Front Hum Neurosci	2021	2021/02/04	PMC7849024		10.3389/fnhum.2020.598161
32932997	Virtual Reality-Based Cognitive-Motor Rehabilitation in Older Adults with Mild Cognitive Impairment: A Randomized Controlled Study on Motivation and Cognitive Function	Park JS, Jung YJ, Lee G.	Healthcare (Basel). 2020 Sep 11;8(3):335. doi: 10.3390/healthcare8030335.	Park JS	Healthcare (Basel)	2020	2020/09/16	PMC7551774		10.3390/healthcare8030335
32365533	The Effect of a Virtual Reality-Based Intervention Program on Cognition in Older Adults with Mild Cognitive Impairment: A Randomized Control Trial	Thapa N, Park HJ, Yang JG, Son H, Jang M, Lee J, Kang SW, Park KW, Park H.	J Clin Med. 2020 Apr 29;9(5):1283. doi: 10.3390/jcm9051283.	Thapa N	J Clin Med	2020	2020/05/06	PMC7288029		10.3390/jcm9051283
32349413	Feasibility and Tolerability of a Culture-Based Virtual Reality (VR) Training Program in Patients with Mild Cognitive Impairment: A Randomized Controlled Pilot Study	Park JH, Liao Y, Kim DR, Song S, Lim JH, Park H, Lee Y, Park KW.	Int J Environ Res Public Health. 2020 Apr 27;17(9):3030. doi: 10.3390/ijerph17093030.	Park JH	Int J Environ Res Public Health	2020	2020/05/01	PMC7246563		10.3390/ijerph17093030
31373274	Virtual Reality for Screening of Cognitive Function in Older Persons: Comparative Study	Chua SIL, Tan NC, Wong WT, Allen JC Jr, Quah JHM, Malhotra R, Østbye T.	J Med Internet Res. 2019 Aug 1;21(8):e14821. doi: 10.2196/14821.	Chua SIL	J Med Internet Res	2019	2019/08/03	PMC6694729		10.2196/14821
31379553	Effects of Virtual Reality-Based Physical and Cognitive Training on Executive Function and Dual-Task Gait Performance in Older Adults With Mild Cognitive Impairment: A Randomized Control Trial	Liao YY, Chen IH, Lin YJ, Chen Y, Hsu WC.	Front Aging Neurosci. 2019 Jul 16;11:162. doi: 10.3389/fnagi.2019.00162. eCollection 2019.	Liao YY	Front Aging Neurosci	2019	2019/08/06	PMC6646677		10.3389/fnagi.2019.00162
